# Supplementary material for: Biocompatible/Biodegradable Electrowetting on Dielectric Microfluidic Chips with Fluorinated CTA/PLGA
Source: Materials (Basel). 2018 Aug 1;11(8):1332. doi: 10.3390/ma11081332 (PMC6120052; doi:10.3390/ma11081332)
Supplement: Supplementary file 1 [file materials-11-01332-s001.zip]

Archive with 1 entries (1 files):
- materials-324652-supplementary.mp4
